# Supplementary material for: Dietary Long-Chain n-3 Polyunsaturated Fatty Acid Supplementation Alters Electrophysiological Properties in the Nucleus Accumbens and Emotional Behavior in Naïve and Chronically Stressed Mice
Source: Int J Mol Sci. 2022 Jun 14;23(12):6650. doi: 10.3390/ijms23126650 (PMC9224532; doi:10.3390/ijms23126650)
Supplement: Supplementary file 1 [file ijms-23-06650-s001.zip]

Archive with 2 entries (2 files):
- IJMS 1744977 Supplemental materials.pdf
- Supplemental Table S1.xlsx
