# Supplementary material for: Dietary Long-Chain n-3 Polyunsaturated Fatty Acid Supplementation Alters Electrophysiological Properties in the Nucleus Accumbens and Emotional Behavior in Naïve and Chronically Stressed Mice
Source: Int J Mol Sci. 2022 Jun 14;23(12):6650. doi: 10.3390/ijms23126650 (PMC9224532; doi:10.3390/ijms23126650)
Supplement: Supplementary file 1 [file ijms-23-06650-s001.zip › Supplemental Table S1.xlsx]

## Sheet: 07-June-2022
Panel	Data	Statistical test	variable	F or t value	p value
Figure 2
A	saturated fatty acids	unpaired t-test	C14:0	0.937	0.37
			C15:0	1.014	0.37
			C16:0	0.589	0.57
			C17:0	0.901	0.39
			C18:0	1.307	0.22
			C20:0	0.378	0.71
			C21:0	0.350	0.73
			C22:0	0.333	0.75
			C23:0	0.466	0.65
			C24:0	2.917	0.02 *
			Total SFA	0.679	0.51
B	monounsaturated fatty acids	unpaired t-test	C18:1 n-9	1.072	0.31
			C20:1 n-9	0.385	0.71
			C22:1 n-9	0.198	0.85
			C24:1 n-9	0.097	0.92
			C16:1 n-7	5.942	<0.001 ***
			C18:1 n-7	0.208	0.84
			Total MUFA	0.837	0.42
C	n-6 polyunstarurated fatty acids	unpaired t-test	C18:2 n-6 (LA)	4.681	0.001 **
			C18:3 n-6	1.302	0.23
			C20:2 n-6	1.800	0.11
			C20:3 n-6	1.668	0.13
			C20:4 n-6 (ARA)	3.771	0.004 **
			C22:4 n-6	5.748	<0.001 ***
			C22:5 n-6	5.495	<0.001 ***
			C24:4 n-6	3.327	0.009 **
			Total n-6 PUFA	4.878	<0.001 ***
D	n-3 polyunstarurated fatty acids	unpaired t-test	C18:3 n-3 (ALA)	0.514	0.62
			C20:3 n-3	0.729	0.48
			C20:5 n-3 (EPA)	1.266	0.24
			C22:5 n-3 (DPA)	39.640	<0.001 ***
			C22:6 n-3 (DHA)	2.410	0.04 *
			Total n-3 PUFA	5.381	<0.001 ***
E	n-3/n-6 ratio	unpaired t-test	Ratio n-3/n-6	6.071	<0.001 ***
Figure 3
A-B	relative gene expression	unpaired t-tests	Alox5	0.896	0.4
			Alox8	1.431	0.2
			Alox15	1.097	0.31
			Abhd12	2.253	0.065
			Acaa1a	2.19	0.07
			Acaca	1.941	0.1
			Acox1	0.729	0.49
			Acsl1	1.027	0.34
			Actb	0.87	0.87
			Apidor1	1.326	0.23
			Cnr1	0.564	0.59
			Cnr2	1.342	0.23
			Cd36	1.821	0.12
			Cmklr1	0.557	0.6
			Cpla2	2.313	0.06
			Cs	1.212	0.27
			Cyp27a1	1.085	0.32
			Dagla	1.422	0.2
			Elovl2	1.482	0.19
			Elovl4	0.912	0.4
			Enpp2	1.63	0.15
			Faah	0.227	0.83
			Fapb7	0.08	0.94
			Fads1	0.511	0.63
			Fpr2	0.666	0.53
			Gapdh	reference	reference
			Gnpat	2.046	0.09
			Gpr18	2.404	0.053
			Gpr31b	1.378	0.22
			Gpr55	1.193	0.28
			Hsd17b4	1.000	0.35
			Ipla2	1.797	0.12
			Ltc4s	1.099	0.31
			Magl	0.603	0.57
			Napepld	1.506	0.18
			Nat1	0.607	0.57
			Nat2	1.832	0.12
			Pcx	1.532	0.18
			Pla1a	2.129	0.08
			Plcb1	0.548	0.6
			Plcb2	0.292	0.78
			Plcb3	0.782	0.46
			Plpp1	1.113	0.31
			Ppara	0.861	0.42
			Ppargc1b	2.353	0.057
			Pparg	0.45	0.67
			Ptafr	1.163	0.29
			Ptgd2	1.926	0.1
			Ptger1	1.055	0.33
			Ptger3	0.488	0.64
			Ptges	1.11	0.31
			Ptgfr	1.03	0.34
			Ptgis	0.909	0.4
			Ptgs2	1.299	0.24
			Rara	1.255	0.26
			Rxrb	2.08	0.08
			Rxrg	1.681	0.14
			Sirt1	2.325	0.06
			Slc2a1	2.415	0.052
			Slc2a3	2.203	0.07
			Slc2a5	0.057	0.96
			Tbax2r	0.352	0.74
			Tbxas1	1.867	0.11
			Abhd4	4.202	0.0057 **
			Abhd6	2.505	0.046 *
			Acadl	3.786	0.009 **
			Acadvl	3.949	0.007 **
			Acat1	3.702	0.01 *
			Adipor2	5.223	0.002 **
			Apoe	2.776	0.03 *
			Elovl1	2.964	0.025 *
			Elovl5	4.639	0.003 **
			Fads2	3.604	0.011 *
			Fasn	2.997	0.02 *
			Hadh	2.701	0.03 *
			Pcyt1a	5.109	0.002 **
			Pcyt1b	3.104	0.02 *
			Pcyt2	2.569	0.04 *
			Ppard	4.401	0.004 **
			Ppargc1a	2.963	0.02 *
			Ptger4	2.771	0.03 *
			Ptgs1	3.000	0.02 *
			Rxra	3.561	0.012 *
			Scd1	5.518	0.0015 **
			Slc25a20	3.714	0.0099 **
			Slc27a1	3.264	0.02 *
			Slc27a3	11.47	<0.001 ***
			Slc27a4	4.136	0.006 **
Figure 4
A	time in central zone	two-way ANOVAs	stress	5.084	0.03 *
			diet	11.932	0.001 **
			interaction	0.796	0.38
	time in peripheral zone		stress	5.085	0.03 *
			diet	11.938	0.001 **
			interaction	0.796	0.38
	total distance		stress	6.824	0.013 *
			diet	8.654	0.005 **
			interaction	1.281	0.27
B	time in light zone		stress	4.159	0.04 *
			diet	11.586	0.001 **
			interaction	0.037	0.85
	time in dark zone		stress	4.156	0.04 *
			diet	11.569	0.001 **
			interaction	0.036	0.85
	entries in light zone		stress	0.108	0.75
			diet	8.241	0.006 **
			interaction	0.640	0.43
	total distance		stress	0.526	0.47
			diet	10.160	0.003 **
			interaction	0.627	0.43
C	time in opened arms		stress	0.235	0.63
			diet	0.966	0.33
			interaction	0.927	0.34
	time in closed arms		stress	0.175	0.68
			diet	0.472	0.5
			interaction	1.029	0.32
	time in center		stress	0.149	0.7
			diet	4.405	0.04 *
			interaction	0.124	0.73
	time in risk zone		stress	0.369	0.55
			diet	0.528	0.47
			interaction	1.101	0.3
	entries in opened arms		stress	0.911	0.35
			diet	0.236	0.63
			interaction	0.051	0.82
	entries in risk zone		stress	0.505	0.48
			diet	1.126	0.3
			interaction	0.830	0.37
	number of head dippings		stress	1.707	0.2
			diet	0.983	0.33
			interaction	3.631	0.06
	total distance		stress	2.161	0.15
			diet	4.832	0.03 *
			interaction	0.783	0.38
D	normalized anxiety score		stress	5.491	0.025 *
			diet	1.501	0.23
			interaction	0.040	0.84
Figure 5
A	SI ratio	two-way ANOVA	stress	1.337	0.25
			diet	1.007	0.32
			interaction	2.425	0.13
B	S vs R	Fisher's exact test			0.33
C	SI ratio (r=100)	95% CI		n/a	n/a
Figure 6
A	RMP	two-way ANOVAs	stress	0.004	0.95
			diet	5.73	0.022 *
			interaction	0.41	0.53
	input Resistance		stress	0.10	0.75
			diet	2.83	0.1
			interaction	0.023	0.88
	capacitance		stress	0.24	0.62
			diet	9.92	0.003 **
			interaction	0.46	0.5
	rheobase		stress	0.79	0.38
			diet	3.51	0.07
			interaction	1.92	0.17
B	voltage over current	three-way RM ANOVAs	stress	11.68	<0.001 ***
			diet	22.37	<0.001 ***
			current	31.13	<0.001 ***
			stress:current	0.34	0.92
			stress:diet	4.31	0.04 *
			current:diet	0.90	0.5
			stress:current:diet	1.59	0.15
	number of AP over current		stress	0.99	0.32
			diet	41.81	<0.001 ***
			current	80.91	<0.001 ***
			stress:current	0.07	>0.99
			stress:diet	1.80	0.18
			current:diet	0.75	0.74
			stress:current:diet	0.07	>0.99
Table 1
Table 1	AP threshold	two-way ANOVAs	stress	0.05	0.82
			diet	2.45	0.13
			interaction	0.42	0.52
	AP amplitude		stress	0.02	0.9
			diet	9.44	0.004 **
			interaction	0.31	0.58
	AP duration		stress	0.60	0.44
			diet	12	0.001 **
			interaction	3.03	0.09
	Delay to 1st spike		stress	0.44	0.51
			diet	5.51	0.02 *
			interaction	2.44	0.13
	AP rise kinetics		stress	0.34	0.56
			diet	2.34	0.13
			interaction	0.40	0.53
	AP decay kinetics		stress	0..07	0.79
			diet	1.48	0.23
			interaction	3.20	0.08
Figure 7
C	baseline EPSC amplitude	two-way ANOVAs	stress	0.010	0.92
			diet	4.361	0.04 *
			interaction	2.833	0.1
D	stimulation intensity		stress	1.490	0.23
			diet	1.192	0.28
			interaction	0.078	0.78
E	normalized neuronal response	three-way ANOVA	stress	0.727	0.4
			diet	1.056	0.31
			plasticity	1.879	0.18
			stress:diet	1.259	0.27
			stress:plasticity	2.201	0.14
			diet:plasticity	0.638	0.43
			stress:diet:plasticity	0	0.99
Figure S1
A	Values (simulated)	unpaired t-test		0.165	0.87
	>1 vs <1 (simulated)	Fisher's exact test			>0.99
B	Values (r=100)	95% CI		n/a	n/a
	>1 vs <1 (r=100)	Fisher's exact test			0.19
Figure S2
-	input/output (stimulation intensity and EPSC amplitude)	three-way RM ANOVA	stress	0.36	0.55
			diet	4.21	0.045 *
			current	0.80	0.50
			stress:diet	2.51	0.12
			stress:current	1.94	0.32
			diet:current	0.54	0.58
			stress:diet:current	1.86	0.17
Figure S4
A	weight (g)	three-way RM ANOVAs	stress	21.125	<0.001 ***
			diet	137.202	<0.001 ***
			day	1.355	0.21
			stress:diet	5.391	0.02 *
			stress:day	0.654	0.75
			diet:day	0.694	0.71
			stress:diet:day	0.361	0.95
	weight (% of day 1)		stress	33.038	<0.001 ***
			diet	37.184	<0.001 ***
			day	3.972	<0.001 ***
			stress:diet	26.239	<0.001 ***
			stress:day	1.715	0.08
			diet:day	1.757	0.07
			stress:diet:day	0.971	0.46
B	estimated food intake	unpaired t-test	food intake	0.538	0.61
